# Supplementary material for: Whole-genome characterization of prevalent dengue virus serotype-1 in 2023 dengue outbreak of Xishuangbanna, a border area of Laos, Myanmar, and China
Source: IJID Reg. 2025 Nov 4;17:100797. doi: 10.1016/j.ijregi.2025.100797 (PMC12704074; doi:10.1016/j.ijregi.2025.100797)
Supplement: Supplementary file 2 [file mmc2.xlsx]

## Sheet: Sheet1
Supplementary Table 2. 18 sets primers for full-length sequencing
	Forward Primer	Reverse Primer	Amplification Length
1	GGCTCGACCGTCTTTCAATATG	TGTTCCTATGGCATGTGCTAGA	1-757
2	GAGCACCGACGAGACAAAC	TGGGAGCTTGAGGTGTTATAGT	689-1442
3	CAATGGCTGTGGGCTCTTC	GGGTTGGCTGTTATCAATCTCC	1251-2001
4	GCAGACTAAAGATGGACAAACT	CCGATGGCTGCTGATAGTC	1788-2560
5	TTGCAGTCGGCCTAGTAACA	TCCAGAACTCCATTGCTCCAT	2376-3132
6	GTGTGACCATCGGCTAATGTC	GCTAGGTACGTCGTTCCCAT	2953-3702
7	AATGATCGAGGAGGTGATGAGA	CGGCTGAGCTTCCAGATATAAC	3526-4277
8	CTAGGATGCAAACCACTAACCA	AACAGCAATCACCTGCACTTC	4070-4819
9	AGAGGACTGTTGGGCAGGT	ATTGGGAACTCTTACGGGAGAC	4601-5354
10	TTCCAGCCATAGTCCGTGAG	TCCTTCCAATTCTTCCTCTCCT	5133-5912
11	AAACAACGACTGGGACTACG	ACATAACCAGGTTGTCCAAGG	5715-6467
12	GGACGTGGAGATCTGGACAA	AGGGAAATGTTTGCCGTTGT	6253-7023
13	CTGACAGTAGCAGCCAATGAG	GCCTCTCCTACCTCCTCCTA	5812-7576
14	GCACATCACAGATCCTCTTGA	TTCCACCACACTTGGCATATAG	7359-8164
15	GTAAAGCTGCACTCTGGGAAA	ACCACTTGGCTGTCACCTC	7943-8711
16	TATGAGGTCAAGCCATCAGGAT	AGTAGGGCATGTTCGGGTTC	8495-9261
17	GAAGATCACTGGTTCAGCAGAG	CATCCAGCACCTTGTGATACTC	9150-10006
18	GCCTTGACTGCTCTGAATGA	TCACTCTCGTTCTTGAATCTCT	9942-10735
