# Supplementary material for: Whole-genome characterization of prevalent dengue virus serotype-1 in 2023 dengue outbreak of Xishuangbanna, a border area of Laos, Myanmar, and China
Source: IJID Reg. 2025 Nov 4;17:100797. doi: 10.1016/j.ijregi.2025.100797 (PMC12704074; doi:10.1016/j.ijregi.2025.100797)
Supplement: Supplementary file 3 [file mmc3.xlsx]

## Sheet: Sheet1
Supplementary Table1. 8 sets probe primer sequences
PRIMER	SEQUENCE
CHIKV-F	RAAGGAGTGCCGGAARGACAT
CHIKV-R	GACAACCCGGACGACCACAG
CHIKV-probe	HEX-GARAAGCTYYTGGGGGTCAGAGA-BHQ-1
DENV-F	TGTACGCACGGGGTAGCAGACT
DENV-R	TGTGCCTGGAATGATGCTGHRGAG
DENV-probe	FAM-GCATATTGACGCTGGGARAGA-BHQ-1
ZIKV-F	CTGYGGGATCTCCTCTGTYTCAA
ZIKV-R	ACGGGCAATCTCTGTGGASCTCT
ZIKV-probe	cy5-ACGGTCGTTGTGGGATCTGTRAAA-BHQ-1
JEV-F	GGGCCTTCTGGTGATGTTT
JEV-F	AAACCGCAGGAATVGTCAAT
JEV-probe	TexasRed-TCGCAAGAGGTGGACGGCCA-BHQ1
Den-1F	CAAAAGGAAGTCGTGCAATA
Den-1C	CTGAGTGAATTCTCTCTACTGAACC
Den-1P	FAM-CATGTGGTTGGGAGCACGC-BHO-1
Den-2F	CAGGTTATGGCACTGTCACGAT
Den-2C	CCATCTGCAGCAACACCATCTC
Den-2P	HEX-CTCTCCGAGAACAGGCCTCGACTTCAA-BHQ-1
Den-3F	GGACTGGACACACGCACTCA
Den-3C	CATGTCTCTACCTTCTCGACTTGTCT
Den-3P	TexRed-ACCTGGATGTCGGCTGAAGGAGCTTG-BHQ-2
Den-4F	TTGTCCTAATGATGCTGGTCG
Den-4C	TCCACCTGAGACTCCTTCCA
Den-4P	Cy5-TTCCTACTCCTACGCATCGCATTCCG-BHQ-2
